# Supplementary material for: Metabolic Engineering of Saccharomyces cerevisiae for Enhanced Carotenoid Production From Xylose-Glucose Mixtures
Source: Front Bioeng Biotechnol. 2020 May 14;8:435. doi: 10.3389/fbioe.2020.00435 (PMC7240070; doi:10.3389/fbioe.2020.00435)
Supplement: DATA SHEET S2 — Raw Data. [file Data_Sheet_2.xlsx]

## Sheet: Figure 2
	Growth phase	OD600
		24 h	OD600*30	Avg	std	48 h	OD600*30	Avg	std	72 h	OD600*30	Avg	std	96 h	OD600*30	Avg	std	120 h	OD600*30	Avg	std
	BL03-D-4	0.381	11.43			0.391	11.73			0.426	12.78			0.469	14.07			0.495	14.85
		0.332	9.96	10.29	1.01602	0.346	10.38	10.55	1.10485	0.387	11.61	12.14	0.592706	0.432	12.96	12.99	1.06532	0.513	15.39	14.29	1.46274
		0.316	9.48			0.318	9.54			0.401	12.03			0.398	11.94			0.421	12.63
	SC101	0.404	12.12			0.436	13.08			0.518	15.54			0.578	17.34			0.587	17.61
		0.425	12.75	11.57	1.53098	0.386	11.58	12.33	0.75	0.554	16.62	15.7	0.851352	0.556	16.68	17.28	0.572364	0.612	18.36	18.72	1.32714
		0.328	9.84			0.411	12.33			0.498	14.94			0.594	17.82			0.673	20.19
	SC102	0.487	14.61			0.563	16.89			0.598	17.94			0.601	18.03			0.632	18.96
		0.503	15.09	15.01	0.366606	0.599	17.97	16.63	1.48714	0.601	18.03	17.55	0.754785	0.622	18.66	18.12	0.501099	0.601	18.03	18.22	0.665658
		0.511	15.33			0.501	15.03			0.556	16.68			0.589	17.67			0.589	17.67
	SC103	0.372	11.16			0.445	13.35			0.513	15.39			0.568	17.04			0.622	18.66
		0.324	9.72	10.64	0.798999	0.412	12.36	13.45	1.14328	0.497	14.91	15.54	0.716868	0.599	17.97	17.13	0.798812	0.654	19.62	18.72	0.87155
		0.368	11.04			0.488	14.64			0.544	16.32			0.546	16.38			0.596	17.88
	SC104	0.351	10.53			0.453	13.59			0.517	15.51			0.571	17.13			0.61	18.3
		0.365	10.95	10.18	0.992421	0.417	12.51	13.57	1.05014	0.574	17.22	15.99	1.07373	0.621	18.63	17.55	0.942974	0.654	19.62	18.88	0.674389
		0.302	9.06			0.487	14.61			0.508	15.24			0.563	16.89			0.624	18.72
	SC105	0.39	11.7			0.477	14.31			0.581	17.43			0.725	21.75			0.774	23.22
		0.411	12.33	12.57	1.01158	0.496	14.88	14.85	0.525642	0.624	18.72	18.5	0.978724	0.746	22.38	21.5	1.02806	0.786	23.58	22.61	1.38011
		0.456	13.68			0.512	15.36			0.645	19.35			0.679	20.37			0.701	21.03
				OD554
			Xylose (0.2 g/L)	0.295		g/L=(Asample-Blank/Axylose-Blank)*0.2*V1
			Blank	0.021
	Xylose consumption	OD554
		0 h	g/L	Avg	std	24 h	OD554*100	Avg	std	48 h	OD554*50	Avg	std	72 h	OD554*50	Avg	std	96 h	OD554*50	Avg	std	120 h	OD554*50	Avg	std
	BL03-D-4	0.433	30.073			0.422	29.2701			0.777	27.5912			0.702	24.854			0.698	24.708			0.694	24.562
		0.405	28.0292	28.4915	1.40846	0.395	27.2993	27.056	2.34525	0.738	26.1679	26.0341	1.62822	0.744	26.3869	25.1095	1.17073	0.687	24.3066	24.0876	0.75416	0.655	23.1387	23.455	0.987652
		0.396	27.3723			0.358	24.5985			0.688	24.3431			0.681	24.0876			0.658	23.2482			0.642	22.6642
	SC101	0.465	32.4088			0.411	28.4672			0.675	23.8686			0.533	18.6861			0.452	15.7299			0.359	12.3358
		0.415	28.7591	29.8054	2.26904	0.399	27.5912	27.056	1.74166	0.694	24.562	23.382	1.48443	0.576	20.2555	19.9757	1.1749	0.422	14.635	14.8297	0.820424	0.328	11.2044	11.2774	1.02385
		0.408	28.2482			0.365	25.1095			0.616	21.7153			0.596	20.9854			0.408	14.1241			0.303	10.292
	SC102	0.456	31.7518			0.449	31.2409			0.823	29.2701			0.784	27.8467			0.687	24.3066			0.584	20.5474
		0.493	34.4526	32.4574	1.75233	0.485	33.8686	31.4355	2.34184	0.871	31.0219	29.3552	1.62576	0.722	25.5839	25.8029	1.94358	0.622	21.9343	22.4939	1.60764	0.547	19.1971	19.3431	1.13843
		0.448	31.1679			0.421	29.1971			0.782	27.7737			0.678	23.9781			0.603	21.2409			0.522	18.2847
	SC103	0.43	29.854			0.403	27.8832			0.752	26.6788			0.584	20.5474			0.522	18.2847			0.465	16.2044
		0.424	29.4161	28.9294	1.24159	0.399	27.5912	26.91	1.44026	0.705	24.9635	25.438	1.0845	0.537	18.8321	19.1606	1.25528	0.494	17.2628	17.5182	0.675922	0.442	15.365	15.365	0.839416
		0.398	27.5182			0.367	25.2555			0.697	24.6715			0.517	18.1022			0.487	17.0073			0.419	14.5255
	SC104	0.455	31.6788			0.413	28.6131			0.757	26.8613			0.665	23.5036			0.563	19.781			0.498	17.4088
		0.487	34.0146	31.0706	3.29061	0.405	28.0292	27.8345	0.891986	0.714	25.292	25.7421	0.975439	0.614	21.6423	22.1046	1.2346	0.513	17.9562	18.3577	1.2711	0.436	15.146	16.0097	1.22267
		0.398	27.5182			0.389	26.8613			0.708	25.073			0.601	21.1679			0.496	17.3358			0.445	15.4745
	SC105	0.439	30.5109			0.422	29.2701			0.732	25.9489			0.634	22.3723			0.437	15.1825			0.348	11.9343
		0.442	30.7299	31.2895	1.16408	0.411	28.4672	29.708	1.50832	0.714	25.292	26.5085	1.57288	0.612	21.5693	22.7616	1.42725	0.408	14.1241	15.4015	1.39977	0.307	10.438	11.6667	1.11916
		0.468	32.6277			0.451	31.3869			0.796	28.2847			0.688	24.3431			0.484	16.8978			0.367	12.6277

## Sheet: Figure 3-4
	Carotenoid content	OD470	C(mg/L)=A470*V1/3450*10*1000				yield=C/DCW						OD470
	Xylose:glusoce=3:1		mg/L	Avg	std	DCW (g/L)	yield (mg/g DCW)	Avg	std			Glusoce		mg/L	Avg	std	DCW (g/L)	yield (mg/g)	Avg	std
	BL03-D-4	0.211	36.6957			3.11	11.7992					BL03-D-4	0.609	105.913			6.3	16.8116
		0.184	32	31.8841	4.8706	3.04	10.5263	10.4571	1.37802				0.533	92.6957	95.8261	8.94258	6.03	15.3724	15.9803	0.745128
		0.155	26.9565			2.98	9.04581						0.511	88.8696			5.64	15.757
	SC101	0.495	86.087			6.32	13.6214					SC101	0.408	70.9565			5.63	12.6033
		0.412	71.6522	75.8841	8.87865	5.79	12.3752	13.096	0.645682				0.358	62.2609	63.0725	7.51122	5.12	12.1603	12.0104	0.680345
		0.402	69.913			5.26	13.2915						0.322	56			4.97	11.2676
	SC102	0.581	101.043			6.61	15.2865					SC102	0.355	61.7391			5.555	11.1142
		0.526	91.4783	93.2174	7.1177	5.8	15.7721	16.4036	1.53367				0.314	54.6087	56.4638	4.63514	5.24	10.4215	10.6387	0.412302
		0.501	87.1304			4.8	18.1522						0.305	53.0435			5.11	10.3803
	SC103	0.467	81.2174			5.19	15.6488					SC103	0.407	70.7826			5.52	12.8229
		0.428	74.4348	75.8841	4.77654	4.18	17.8074	17.1074	1.2635				0.386	67.1304	64.9275	7.21337	5.33	12.5948	12.2413	0.817902
		0.414	72			4.03	17.866						0.327	56.8696			5.03	11.3061
	SC104	0.495	86.087			5.48	15.7093					SC104	0.353	61.3913			5.61	10.9432
		0.475	82.6087	82.4928	3.65355	4.36	18.9469	18.0846	2.08267				0.311	54.087	56.3478	4.37556	5.23	10.3417	10.6236	0.302518
		0.453	78.7826			4.02	19.5977						0.308	53.5652			5.06	10.586
	SC105	0.722	125.565			6.1	20.5845					SC105	0.448	77.913			5.9	13.2056
		0.698	121.391	117.507	10.5506	5.96	20.3677	20.2035	0.484405				0.414	72	73.0435	4.44075	5.68	12.6761	13.2051	0.528777
		0.607	105.565			5.37	19.6583						0.398	69.2174			5.04	13.7336
												Xlose	0.374	21.6812			3.15	6.88291
													0.355	20.5797	20.1546	1.77767	3.05	6.74745	6.64298	0.305851
													0.314	18.2029			2.89	6.29858
												Xylose:glusoce=2:1	0.603	104.87			6.01	17.4492
													0.564	98.087	97.6232	7.48904	5.89	16.6531	16.959	0.428807
													0.517	89.913			5.36	16.7748
												Xylose:glusoce=1:1	0.612	106.435			6.23	17.0842
													0.568	98.7826	99.3043	6.88441	6.15	16.0622	16.2158	0.802741
													0.533	92.6957			5.98	15.5009

## Sheet: Figure 5
Fermentation
	xylose+glucose		OD600		Xylose (g/L)		Carotenoid (mg/L)			glucose		OD600		Carotenoid (mg/L)
	0	0	0		0	0	0			0	0	0	0	0
	16	0.256	25.6		0	0	0			16	0.376	37.6	0	0
	28	0.704	70.4	0.785	31.9665	0.239	41.5652			28	0.487	48.7	0.368	64
	40	0.617	92.55	0.597	48.2008	0.632	109.913			40	0.512	76.8	0.795	138.261
	52	0.805	120.75	0.114	38.9121	0.532	308.406			52	0.654	98.1	0.327	189.565
	64	0.515	154.5	0.119	41.0042	0.418	605.797			64	0.385	115.5	0.386	223.768
	76	0.564	169.2	0.104	34.728	0.504	730.435			76	0.437	131.1	0.453	262.609
	88	0.588	176.4	0.345	27.113	0.587	850.725			88	0.458	137.4	0.568	329.275
	100	0.607	182.1	0.305	23.7657	0.615	891.304			100	0.466	139.8	0.604	350.145
	112	0.611	183.3	0.268	20.6695	0.623	902.899			112	0.452	135.6	0.586	339.71
	124	0.582	174.6	0.237	18.0753	0.588	852.174			124	0.447	134.1	0.577	334.493
